# Supplementary material for: Fine-mapping, candidate gene identification, and marker development for the apple scab resistance gene Rvi2
Source: J Exp Bot. 2025 Nov 24;77(6):1647–62. doi: 10.1093/jxb/eraf504 (PMC13017756; doi:10.1093/jxb/eraf504)
Supplement: eraf504_Supplementary_Data [file eraf504_supplementary_data.xlsx]

## Sheet: Table S1
Table S1. List of 239 apple genotypes from the PFR cultivar breeding programme used for the validation f the Rvi2-ELG-10Kb assay.
Sample ID	Year	Rvi2-ELG-10Kb assay	Phenotype
A068R03T057	2018	Ref + ins alleles	R
A185R09T174	2018	Ref + ins alleles	R
A185R09T179	2019	Ref + ins alleles	R
A357R03T078	2018	Ref + ins alleles	R
A357R03T099	2018	Ref + ins alleles	R
A357R06T060	2018	Ref + ins alleles	R
A463R20T071	2018	Ref + ins alleles	R
A463R20T072	2018	Ref + ins alleles	R
A470R07T081	2019	Ref + ins alleles	R
A470R26T092	2018	Ref + ins alleles	R
A470R28T021	2018	Ref + ins alleles	R
A470R33T010	2019	Ref + ins alleles	R
A541R04T080	2019	Ref + ins alleles	R
A541R41T058	2018	Ref + ins alleles	R
A541R43T092	2019	Ref + ins alleles	R
A542R03T081	2018	Ref + ins alleles	R
A542R44T094	2019	Ref + ins alleles	R
A544R06T044	2018	Ref + ins alleles	R
A545R04T014	2020	Ref + ins alleles	R
A545R08T018	2018	Ref + ins alleles	R
A546R18T040	2018	Ref + ins alleles	R
A564R02T049	2020	Ref + ins alleles	R
A568R18T101	2019	Ref + ins alleles	R
A569R03T076	2019	Ref + ins alleles	R
A569R10T144	2019	Ref + ins alleles	R
A569R13T179	2021	Ref + ins alleles	R
A569R14T070	2019	Ref + ins alleles	R
A569R18T163	2021	Ref + ins alleles	R
A569R19T157	2019	Ref + ins alleles	R
A569R20T131	2019	Ref + ins alleles	R
A573R09T196	2019	Ref + ins alleles	R
A589R27T174	2018	Ref + ins alleles	R
A590R25T068	2018	Ref + ins alleles	R
A591R12T157	2018	Ref + ins alleles	R
A592R01T127	2018	Ref + ins alleles	R
A592R01T129	2018	Ref + ins alleles	R
A592R02T105	2018	Ref + ins alleles	R
A592R04T098	2018	Ref + ins alleles	R
A592R04T127	2018	Ref + ins alleles	R
A592R07T086	2018	Ref + ins alleles	R
A592R09T095	2018	Ref + ins alleles	R
A592R10T146	2018	Ref + ins alleles	R
A592R12T057	2018	Ref + ins alleles	R
A592R12T196	2018	Ref + ins alleles	R
A592R14T017	2018	Ref + ins alleles	R
A592R17T018	2018	Ref + ins alleles	R
A592R17T054	2018	Ref + ins alleles	R
A592R23T074	2018	Ref + ins alleles	R
A592R24T023	2018	Ref + ins alleles	R
A593R04T013	2018	Ref + ins alleles	R
A593R04T051	2018	Ref + ins alleles	R
A593R13T113	2018	Ref + ins alleles	R
A593R24T133	2018	Ref + ins alleles	R
A593R27T016	2018	Ref + ins alleles	R
A594R01T131	2018	Ref + ins alleles	R
AA0708-0080	2021	Ref + ins alleles	R
AA0713-0018	2021	Ref + ins alleles	R
AA0719-0046	2021	Ref + ins alleles	R
AA0719-0173	2021	Ref + ins alleles	R
AA0719-0253	2021	Ref + ins alleles	R
AA0751-0036	2021	Ref + ins alleles	R
AA0751-0052	2022	Ref + ins alleles	R
AA0757-0206	2021	Ref + ins alleles	R
AA0758-0010	2021	Ref + ins alleles	R
AA0761-0010	2021	Ref + ins alleles	R
AA0761-0038	2021	Ref + ins alleles	R
AA0766-0004	2021	Ref + ins alleles	R
AA0769-0053	2021	Ref + ins alleles	R
AA0769-0225	2021	Ref + ins alleles	R
AA0769-0238	2021	Ref + ins alleles	R
AA0769-0529	2021	Ref + ins alleles	R
AA0769-0576	2021	Ref + ins alleles	R
AA0770-0057	2021	Ref + ins alleles	R
AA0771-0067	2021	Ref + ins alleles	R
AA0772-0017	2021	Ref + ins alleles	R
AA0772-0313	2021	Ref + ins alleles	R
AA0772-0363	2021	Ref + ins alleles	R
AA0772-0436	2021	Ref + ins alleles	R
AA0772-0507	2021	Ref + ins alleles	R
AA0772-0565	2021	Ref + ins alleles	R
AA0772-0584	2021	Ref + ins alleles	R
AA0772-0598	2021	Ref + ins alleles	R
AA0773-0017	2021	Ref + ins alleles	R
AA0773-0057	2021	Ref + ins alleles	R
AA0773-0142	2021	Ref + ins alleles	R
AA0774-0102	2021	Ref + ins alleles	R
AA0774-0118	2021	Ref + ins alleles	R
AA0774-0120	2021	Ref + ins alleles	R
AA0774-0185	2021	Ref + ins alleles	R
AA0774-0212	2021	Ref + ins alleles	R
AA0775-0008	2021	Ref + ins alleles	R
AA0777-0040	2021	Ref + ins alleles	R
AA0780-0155	2021	Ref + ins alleles	R
AA0789-0055	2022	Ref + ins alleles	R
AA0789-0076	2022	Ref + ins alleles	R
AA0794-0015	2022	Ref + ins alleles	R
AA0794-0018	2022	Ref + ins alleles	R
AA0797-0087	2022	Ref + ins alleles	R
AA0797-0197	2022	Ref + ins alleles	R
AA0797-0330	2022	Ref + ins alleles	R
AA0797-0475	2022	Ref + ins alleles	R
AA0802-0041	2022	Ref + ins alleles	R
AA0802-0096	2022	Ref + ins alleles	R
AA0802-0141	2022	Ref + ins alleles	R
AA0802-0163	2022	Ref + ins alleles	R
AA0805-0155	2022	Ref + ins alleles	R
AA0805-0162	2022	Ref + ins alleles	R
AA0805-0184	2022	Ref + ins alleles	R
AA0805-0187	2022	Ref + ins alleles	R
AA0805-0206	2022	Ref + ins alleles	R
AA0805-0239	2022	Ref + ins alleles	R
AA0805-0300	2022	Ref + ins alleles	R
AA0805-0312	2022	Ref + ins alleles	R
AA0833-0082	2022	Ref + ins alleles	R
AA0908-0121	2022	Ref + ins alleles	R
PremA133	2022	Ref + ins alleles	R
A001R01T074	2021	Ref allele	S
A019R03T176	2019	Ref allele	S
A045R14T055	2019	Ref allele	S
A045R16T003	2019	Ref allele	S
A047R08T037	2019	Ref allele	S
A050R07T107	2020	Ref allele	S
A080R09T092	2019	Ref allele	S
A096R03T143	2019	Ref allele	S
A101R08T016	2019	Ref allele	S
A121R21T271	2021	Ref allele	S
A123R03T260	2019	Ref allele	S
A123R06T021	2019	Ref allele	S
A157R08T149	2018	Ref allele	S
A158R09T102	2018	Ref allele	S
A160R02T020	2021	Ref allele	S
A167R11T099	2021	Ref allele	S
A174R01T204	2019	Ref allele	S
A180R20T066	2021	Ref allele	S
A180R22T025	2022	Ref allele	S
A181R09T119	2020	Ref allele	S
A181R11T154	2021	Ref allele	S
A181R11T170	2019	Ref allele	S
A181R13T051	2021	Ref allele	S
A181R18T060	2020	Ref allele	S
A182R03T151	2019	Ref allele	S
A182R04T157	2019	Ref allele	S
A194R30T103	2019	Ref allele	S
A195R30T051	2019	Ref allele	S
A199R45T055	2019	Ref allele	S
A204R06T036	2019	Ref allele	S
A208R27T069	2020	Ref allele	S
A228R13T002	2019	Ref allele	S
A228R15T003	2019	Ref allele	S
A265R44T014	2020	Ref allele	S
A379R30T102	2021	Ref allele	S
A406R07T095	2019	Ref allele	S
A456R02T208	2021	Ref allele	S
A470R28T076	2019	Ref allele	S
A536R29T060	2020	Ref allele	S
A537C8	2020	Ref allele	S
A537R29T109	2020	Ref allele	S
A537R49T044	2019	Ref allele	S
A583R11T115	2019	Ref allele	S
A596R16T002	2019	Ref allele	S
A596R17T116	2019	Ref allele	S
A596R19T147	2019	Ref allele	S
A596R20T163	2019	Ref allele	S
A596S29R02T090	2022	Ref allele	S
A596S29R03T070	2019	Ref allele	S
A600R13T071	2019	Ref allele	S
A600R15T094	2021	Ref allele	S
A600R21T022	2019	Ref allele	S
A600R21T089	2019	Ref allele	S
A600R22T006	2019	Ref allele	S
A600S29R02T005	2019	Ref allele	S
A611R06T130	2021	Ref allele	S
AA0602-0004	2018	Ref allele	S
AA0603-0002	2018	Ref allele	S
AA0607-0203	2018	Ref allele	S
AA0610-0006	2018	Ref allele	S
AA0618-0151	2018	Ref allele	S
AA0629-0150	2018	Ref allele	S
AA0632-0376	2018	Ref allele	S
AA0635-0675	2022	Ref allele	S
AA0635-1134	2022	Ref allele	S
AA0637-0002	2020	Ref allele	S
AA0637-0013	2018	Ref allele	S
AA0637-0014	2018	Ref allele	S
AA0637-0019	2020	Ref allele	S
AA0637-0025	2018	Ref allele	S
AA0637-0124	2020	Ref allele	S
AA0637-0128	2019	Ref allele	S
AA0637-0153	2021	Ref allele	S
AA0637-0165	2018	Ref allele	S
AA0637-0173	2018	Ref allele	S
AA0637-0184	2020	Ref allele	S
AA0637-0205	2018	Ref allele	S
AA0637-0212	2021	Ref allele	S
AA0641-0132	2018	Ref allele	S
AA0643-0208	2022	Ref allele	S
AA0645-0163	2018	Ref allele	S
AA0648-0265	2018	Ref allele	S
AA0648-0546	2022	Ref allele	S
AA0650-0175	2018	Ref allele	S
AA0674-0104	2019	Ref allele	S
AA0787-0071	2022	Ref allele	S
AA0787-0107	2022	Ref allele	S
AA0787-0652	2022	Ref allele	S
ABGS0308	2019	Ref allele	S
Braeburn	2019	Ref allele	S
Brookfield	2021	Ref allele	S
Chieftain	2022	Ref allele	S
Cripps Pink	2021	Ref allele	S
Cripps Red	2021	Ref allele	S
Elstar	2022	Ref allele	S
Falstaff	2019	Ref allele	S
Fuji	2019	Ref allele	S
Galaxy	2021	Ref allele	S
Golden Delicious	2019	Ref allele	S
Goldsmith	2022	Ref allele	S
Honeycrisp	2019	Ref allele	S
Jonalicious	2022	Ref allele	S
PremA003	2019	Ref allele	S
PremA019	2020	Ref allele	S
PremA021	2018	Ref allele	S
PremA047	2019	Ref allele	S
PremA093	2020	Ref allele	S
PremA129	2020	Ref allele	S
PremA153	2020	Ref allele	S
PremA17	2019	Ref allele	S
PremA280	2018	Ref allele	S
Red Delicious	2019	Ref allele	S
Red Haralson	2022	Ref allele	S
Red Tsugaru	2022	Ref allele	S
Royal Gala	2021	Ref allele	S
Sciearly	2019	Ref allele	S
Scifresh	2019	Ref allele	S
Scigold	2019	Ref allele	S
Scilate	2020	Ref allele	S
Sciray	2019	Ref allele	S
Scired	2019	Ref allele	S
Sciros	2020	Ref allele	S
Sunrise	2021	Ref allele	S

## Sheet: Table S2
Table S2. Assembly statistics are summarized for each assembler used over ONT data from TSR34T15
	Flye	Flye Medaka	Flye Racon	Shasta	Shasta Medaka	Shasta Racon	Canu	Canu_Purged_scaffolded_vs_GD	Canu_Purged_scaffolded_vs_HFTH1
Number of scaffolds	14614	14614	9645	15129	15129	8576	8664	17	17
Total size of scaffolds	930527218	917310441	903220218	937475634	937475634	890433482	1622222534	559983741	634754077
Longest scaffold	5067354	5046805	5061128	4052628	4052628	4035443	7142381	56704419	79229720
Shortest scaffold	483	483	483	11	11	199	3586	15363822	19882297
Number of scaffolds > 1K nt	14275	14275	9643	12170	12170	8570	8664	17	17
Number of scaffolds > 5K nt	11751	11770	9533	10126	10126	8451	8663	17	17
Number of scaffolds > 10K nt	9194	9209	8696	9490	9490	8344	8656	17	17
Number of scaffolds > 20K nt	7000	6998	6956	8457	8457	7784	8609	17	17
Number of scaffolds > 40K nt	5211	5197	5200	5929	5929	5718	8342	17	17
Number of scaffolds > 60K nt	4179	4153	4169	4246	4246	4158	7586	17	17
Number of scaffolds > 80K nt	3332	3287	3327	3197	3197	3159	6372	17	17
Number of scaffolds > 100K nt	2701	2663	2694	2465	2465	2432	5054	17	17
Number of scaffolds > 200K nt	1115	1078	1113	950	950	944	1658	17	17
Number of scaffolds > 400K nt	337	320	334	340	340	332	637	17	17
Number of scaffolds > 600K nt	131	128	131	149	149	143	411	17	17
Number of scaffolds > 800K nt	60	56	60	75	75	74	300	17	17
Number of scaffolds > 1M nt	18	18	18	40	40	39	203	17	17
Number of scaffolds > 2M nt	6	6	6	7	7	7	56	17	17
Number of scaffolds > 4M nt	1	1	1	1	1	1	4	17	17
Number of scaffolds > 6M nt	0	0	0	0	0	0	1	17	17
Mean scaffold size	63674	62769	93646	61965	61965	103829	187237	32940220	37338475
Median scaffold size	18039	18054	46741	26075	26075	57858	110641	30871911	34133518
N50 scaffold length	179820	175510	187707	162161	162161	172493	244117	33225077	36217135
N95 scaffold length	16298	16002	25394	26076	26076	32155	68951	22225703	23718434
Busco values embryophyta (%)	C:97.9 [S:52.9, D:45.0], F:1.6, M:0.5	C:98.0 [S:49.3, D:48.7], F:1.5, M:0.5	C:97.9 [S:49.9, D:48.0], F:1.5, M:0.6	C:96.5 [S:54.6, D:41.9], F:2.5, M:1.0	C:96.5 [S:54.6, D:41.9], F:2.5, M:1.0	C:95.5 [S:61.1, D:34.4], F:2.4, M:2.1	C:98.8 [S:31.3, D:67.5], F:0.8, M:0.4	C:83.4 [S:56.9, D:26.5], F:2.5, M:14.1	C:88.1 [S:59.9, D:28.2], F:2.5, M:9.4

## Sheet: Table S3
Table S3. Annotated genes on the Rvi2 locus of the apple reference genome (‘Golden Delicious’ double haploid GDDH13v1.1) Genes with plant defence-related functions are highlighted in bold.
Gene	Start	End	Size	Orientation	Predicted function	Function classification
MD02G1261100	31475152	31489882	14730	minus	Ubiquitin-specific protease	Metabolism
MD02G1261200	31508931	31513669	4738	plus	Non-intrinsic ABC protein	Metabolism
MD02G1261300	31515784	31519552	3768	minus	Uncharacterized protein YnbD	Unknown
MD02G1261400	31595146	31599356	4210	plus	ribonuclease H-like	Metabolism
MD02G1261500	31599558	31601279	1721	plus	F-box and associated interaction domains-containing protein	Metabolism
MD02G1261600	31603370	31606935	3565	plus	ribonuclease H-like superfamily protein	Metabolism
MD02G1261700	31609436	31610914	1478	plus	Pentatricopeptide repeat (PPR) superfamily protein	Metabolism
MD02G1261800	31612778	31612951	173	minus	Subunit A protein	Metabolism
MD02G1261900	31613890	31617623	3733	minus	Vesicle-associated membrane protein 727	Metabolism
MD02G1262000	31625855	31631303	5448	minus	AMMECR1 family	Metabolism
MD02G1262100	31635906	31643956	8050	minus	Protein kinase family protein / WD-40 repeat family protein	Structural
MD02G1262200	31652642	31661793	9151	plus	Non -Yellow coloring NYC1-like	Metabolism
MD02G1262300	31663736	31667985	4249	plus	Pentatricopeptide repeat (PPR) superfamily protein	Metabolism
MD02G1262400	31672324	31676648	4324	plus	Leucine-Rich repeat protein kinase family protein	Plant defense
MD02G1262500	31676671	31680098	3427	minus	AINTEGUMENTA-like 5	Metabolism
MD02G1262600	31710168	31711974	1806	plus	Other Eukaryotes -6	Unknown
MD02G1262700	31712003	31712090	87	plus	Anti_codon=CAA/tRNA-Leu	Metabolism
MD02G1262800	31712142	31718789	6647	plus	Unknown	Unknown
MD02G1262900	31718839	31728839	10000	minus	DNA helicase (RECQl4A)	Metabolism / plant defense
MD02G1263000	31732199	31738472	6273	minus	aminophospholipid ATPase 1	Plant defense
MD02G1263100	31755607	31756967	1360	minus	gibberellin 3-oxidase 1	Metabolism
MD02G1263200	31759248	31760604	1356	plus	gibberellin 3-oxidase 2	Metabolism
MD02G1263300	31760665	31765976	5311	minus	Other Eukaryotes -619	Unknown
MD02G1263400	31767978	31768339	361	plus	Unknown	Unknown
MD02G1263500	31769771	31771111	1340	plus	Unknown	Unknown
MD02G1263600	31773404	31778546	5142	minus	EAP30/Vps36 family protein	Metabolism
MD02G1263700	31779026	31782248	3222	plus	TRAF-like superfamily protein	Plant defense
MD02G1263800	31782818	31783779	961	minus	NAD(P)-linked oxidoreductase superfamily protein	Metabolism
MD02G1263900	31796582	31798370	1788	plus	rRNA processing protein-related	Metabolism
MD02G1264000	31798404	31799044	640	plus	rRNA processing protein-related	Metabolism
MD02G1264100	31799676	31803167	3491	minus	NAD(P)-linked oxidoreductase superfamily protein	Metabolism
MD02G1264200	31815763	31820122	4359	plus	rRNA processing protein-related	Metabolism
MD02G1264300	31821054	31821337	283	minus	Unknown	Unknown
MD02G1264400	31821652	31828703	7051	minus	laccase 14	Metabolism
MD02G1264500	31874091	31874300	209	minus	Unknown	Unknown
MD02G1264600	31896846	31903206	6360	plus	NAD(P)-linked oxidoreductase superfamily protein	Metabolism
MD02G1264700	31907771	31908169	398	plus	Unknown	Unknown
MD02G1264800	31912003	31915553	3550	plus	Disease resistance protein (TIR-NBS-LRR class)	Plant defense
MD02G1264900	31915555	31916757	1202	plus	Unknown	Unknown
MD02G1265000	31918480	31920231	1751	plus	Other Eukaryotes -14	Unknown
MD02G1265100	31921207	31936520	15313	minus	DNA gyrase A	Metabolism

## Sheet: Table S4
Table S4. Structural variants (SVs) identified between TSR34T15 and the GDDH13v1.1 genome [68]. The table lists the type, size, and predicted effect of SVs mapped to specific regions.
Genes potentially affected by these SVs are indicated, and variats located within or adjacent to annotated resistance genes in GDDH13V1.1 genome are highlighthed in bold.
	No. Sv	Chromosome	Position	Type TSR34T15	Size	Impact	Gene	Effect
	1	Chr02	31584761	BND	1	LOW	intergenic	feature_fusion
	2	Chr02	31596729	DEL	360	MODIFIER	MD02G1261500	upstream
	3	Chr02	31597363	INS	1674	MODIFIER	MD02G1261500	upstream
	4	Chr02	31599098	INS	340	MODIFIER	MD02G1261500	upstream
	5	Chr02	31601343	INS	247	MODIFIER	MD02G1261600	upstream
	6	Chr02	31601562	INS	104	MODIFIER	MD02G1261600	upstream
	7	Chr02	31601800	DEL	64	MODIFIER	MD02G1261600	upstream
	8	Chr02	31602673	INS	36	MODIFIER	MD02G1261600	upstream
	9	Chr02	31606176	DEL	31	MODIFIER	MD02G1261700	upstream
	10	Chr02	31607743	DEL	32	MODIFIER	MD02G1261700	upstream
	11	Chr02	31617708	INS	5543	MODIFIER	MD02G1261800	upstream
	12	Chr02	31617708	INS	2555	MODIFIER	MD02G1261800	upstream
	13	Chr02	31618114	INS	60	MODIFIER	MD02G1261900	upstream
	14	Chr02	31622624	DEL	128	MODIFIER	MD02G1262000	downstream
	15	Chr02	31626925	DEL	205	MODIFIER	MD02G1262000	intron_variant
	16	Chr02	31629907	DEL	63	MODIFIER	MD02G1262000	intron_variant
	17	Chr02	31630327	INS	49	MODIFIER	MD02G1262000	intron_variant
	18	Chr02	31632970	DEL	117	MODIFIER	MD02G1262000	upstream
	19	Chr02	31635646	INS	160	MODIFIER	MD02G1262000	upstream
	20	Chr02	31636572	DEL	96	MODIFIER	MD02G1262100	intron_variant
	21	Chr02	31643923	INS	1544	MODIFIER	MD02G1262100	5_prime_UTR_variant
	22	Chr02	31644523	DEL	91	MODIFIER	MD02G1262100	upstream
	23	Chr02	31644980	INS	57	MODIFIER	MD02G1262100	upstream
	24	Chr02	31648958	INS	40	MODIFIER	MD02G1262200	upstream
	25	Chr02	31649484	DEL	62	MODIFIER	MD02G1262200	upstream
	26	Chr02	31651462	DEL	642	MODIFIER	MD02G1262200	upstream
	27	Chr02	31651890	DEL	73	MODIFIER	MD02G1262200	upstream
	28	Chr02	31652490	INS	721	MODIFIER	MD02G1262200	upstream
	29	Chr02	31657367	DEL	121	MODIFIER	MD02G1262200	intron_variant
	30	Chr02	31659167	DEL	188	MODIFIER	MD02G1262300	upstream
	31	Chr02	31659826	DEL	126	MODIFIER	MD02G1262300	upstream
	32	Chr02	31662292	INS	935	MODIFIER	MD02G1262300	upstream
	33	Chr02	31663251	DEL	228	MODIFIER	MD02G1262300	upstream
	34	Chr02	31665953	DEL	163	MODIFIER	MD02G1262300	3_prime_UTR_variant
	35	Chr02	31666577	DEL	136	HIGH	MD02G1262300	splice_donor_variant
	36	Chr02	31666996	DEL	43	MODIFIER	MD02G1262300	3_prime_UTR_variant
	37	Chr02	31668378	DEL	148	MODIFIER	MD02G1262400	upstream
	38	Chr02	31669206	DEL	514	MODIFIER	MD02G1262400	upstream
	39	Chr02	31670018	INS	61	MODIFIER	MD02G1262400	upstream
	40	Chr02	31670599	INS	7110	MODIFIER	MD02G1262400	upstream
	41	Chr02	31671897	INS	146	MODIFIER	MD02G1262400	upstream
	42	Chr02	31675416	DEL	64	MODIFIER	MD02G1262500	downstream
	43	Chr02	31675697	DEL	75	MODIFIER	MD02G1262500	downstream
	44	Chr02	31676570	INS	101	MODIFIER	MD02G1262400	3_prime_UTR_variant
	45	Chr02	31677056	DEL	476	MODIFIER	MD02G1262400	downstream
	46	Chr02	31677791	DEL	1653	LOW	MD02G1262500	splice_region_variant
	47	Chr02	31679561	INS	45	MODIFIER	MD02G1262400	downstream
	48	Chr02	31682499	INS	318	MODIFIER	MD02G1262500	upstream
	49	Chr02	31682651	DEL	1162	MODIFIER	MD02G1262500	upstream
	50	Chr02	31682651	BND	1	HIGH	MD04G1237500	transcript_ablation
	51	Chr02	31692252	INS	4641	MODIFIER	MD02G1262500-MD02G1262600	intergenic_region
	52	Chr02	31693635	DEL	51	MODIFIER	MD02G1262500-MD02G1262600	intergenic_region
	53	Chr02	31695043	INS	39	MODIFIER	MD02G1262500-MD02G1262600	intergenic_region
	54	Chr02	31697321	BND	1	LOW	intergenic	feature_fusion
	55	Chr02	31697834	DEL	7770	MODIFIER	MD02G1262600	upstream
	56	Chr02	31709947	BND	1	LOW	intergenic	feature_fusion
	57	Chr02	31711999	BND	1	LOW	intergenic	feature_fusion
	58	Chr02	31712001	DEL	5901	HIGH	MD02G1262700	transcript_ablation
	59	Chr02	31720751	DEL	152	MODIFIER	MD02G1262800	downstream
	60	Chr02	31722540	DEL	183	MODIFIER	MD02G1262800	downstream
	61	Chr02	31727907	INS	32	MODIFIER	MD02G1263000	downstream
	62	Chr02	31730132	INS	9790	MODIFIER	MD02G1262900	upstream
	63	Chr02	31737597	DEL	51	HIGH	MD02G1263000	frameshift_variant
	64	Chr02	31744485	INS	3649	MODIFIER	MD02G1263000-MD02G1263100	intergenic_region
	65	Chr02	31746954	BND	1	LOW	intergenic	feature_fusion
	66	Chr02	31751991	BND	1	LOW	intergenic	feature_fusion
	67	Chr02	31753487	INS	91	MODIFIER	MD02G1263100	downstream
	68	Chr02	31753596	DEL	244	MODIFIER	MD02G1263100	downstream
	69	Chr02	31754461	DEL	35	MODIFIER	MD02G1263200	upstream
	70	Chr02	31761545	DEL	40	MODIFIER	MD02G1263100	upstream
	71	Chr02	31766604	DEL	41	MODIFIER	MD02G1263300	upstream
	72	Chr02	31768372	DEL	5027	HIGH	MD02G1263500	transcript_ablation
	73	Chr02	31773404	BND	1	HIGH	MD02G1263600&MD07G1054600	bidirectional_gene_fusion
	74	Chr02	31774095	INS	88	MODIFIER	MD02G1263700	upstream
	75	Chr02	31774435	DEL	352	MODIFIER	MD02G1263700	upstream
	76	Chr02	31775598	DEL	157	MODIFIER	MD02G1263700	upstream
	77	Chr02	31777043	DEL	71	MODIFIER	MD02G1263700	upstream
	78	Chr02	31777361	INS	120	MODIFIER	MD02G1263700	upstream
	79	Chr02	31778550	INS	755	MODIFIER	MD02G1263600	upstream
	80	Chr02	31781671	INS	152	HIGH	MD02G1263700	stop_gained
	81	Chr02	31783125	DEL	84	HIGH	MD02G1263800	frameshift_variant
	82	Chr02	31783914	INV	116575	MODERATE	MD02G1263900	inversion
	83	Chr02	31788090	DEL	65	MODIFIER	MD02G1263800	upstream
	84	Chr02	31788913	INV	109327	MODERATE	MD02G1263900	inversion
	85	Chr02	31788917	DEL	46	MODIFIER	MD02G1263800-MD02G1263900	intergenic_region
	86	Chr02	31799734	INV	99093	HIGH	MD02G1264100&MD02G1264600	gene_fusion
	87	Chr02	31799734	INV	103258	HIGH	MD02G1264100&MD02G1264600	gene_fusion
	88	Chr02	31799737	INV	117048	MODERATE	MD02G1264100	inversion
	89	Chr02	31800038	DEL	41	HIGH	MD02G1264100	splice_donor_variant
	90	Chr02	31800243	INS	35	MODIFIER	MD02G1264100	3_prime_UTR_variant
	91	Chr02	31801515	INS	39	MODIFIER	MD02G1263900	downstream
	92	Chr02	31802634	DEL	112	MODIFIER	MD02G1263900	downstream
	93	Chr02	31803180	DEL	33	MODIFIER	MD02G1264100	upstream
	94	Chr02	31803455	DEL	595	MODIFIER	MD02G1264100	upstream
	95	Chr02	31804413	DEL	37	MODIFIER	MD02G1264100	upstream
	96	Chr02	31804415	BND	1	LOW	intergenic	feature_fusion
	97	Chr02	31805241	INS	700	MODIFIER	MD02G1264100	upstream
	98	Chr02	31805860	DEL	36	MODIFIER	MD02G1264100	upstream
	99	Chr02	31806322	DEL	41	MODIFIER	MD02G1264100	upstream
	100	Chr02	31808034	DEL	2606	MODIFIER	MD02G1264100	upstream
	101	Chr02	31809896	DEL	78	MODIFIER	MD02G1264100-MD02G1264200	intergenic_region
	102	Chr02	31811358	INS	8777	MODIFIER	MD02G1264200	upstream
	103	Chr02	31813362	INS	10415	MODIFIER	MD02G1264200	upstream
	104	Chr02	31813366	DEL	439	MODIFIER	MD02G1264200	upstream
	105	Chr02	31814006	BND	1	LOW	intergenic	feature_fusion
	106	Chr02	31815285	INS	34	MODIFIER	MD02G1264200	upstream
	107	Chr02	31816729	INS	125	MODIFIER	MD02G1264300	downstream
	108	Chr02	31816769	BND	1	HIGH	MD02G1264200&MD04G1017100	bidirectional_gene_fusion
	109	Chr02	31816779	BND	1	HIGH	MD02G1264200&MD04G1017100	bidirectional_gene_fusion
	110	Chr02	31817441	DEL	42	MODIFIER	MD02G1264300	downstream
	111	Chr02	31820779	INS	119	MODIFIER	MD02G1264200	downstream
	112	Chr02	31821105	INS	37	MODIFIER	MD02G1264200	downstream
	113	Chr02	31825170	DEL	357	MODIFIER	MD02G1264300	upstream
	114	Chr02	31826208	DEL	70	MODIFIER	MD02G1264300	upstream
	115	Chr02	31826958	INS	682	MODIFIER	MD02G1264400	intron_variant
	116	Chr02	31827067	INS	100	MODIFIER	MD02G1264400	intron_variant
	117	Chr02	31827880	INS	42	MODIFIER	MD02G1264400	intron_variant
	118	Chr02	31832907	DEL	49	MODIFIER	MD02G1264400	upstream
	119	Chr02	31838396	DEL	916	MODIFIER	MD02G1264400-MD02G1264500	intergenic_region
	120	Chr02	31842598	INS	160	MODIFIER	MD02G1264400-MD02G1264500	intergenic_region
	121	Chr02	31843920	DEL	2673	MODIFIER	MD02G1264400-MD02G1264500	intergenic_region
	122	Chr02	31846625	DEL	1883	MODIFIER	MD02G1264400-MD02G1264500	intergenic_region
	123	Chr02	31857084	DEL	1992	MODIFIER	MD02G1264400-MD02G1264500	intergenic_region
	124	Chr02	31860044	DEL	220	MODIFIER	MD02G1264400-MD02G1264500	intergenic_region
	125	Chr02	31863682	DEL	110	MODIFIER	MD02G1264400-MD02G1264500	intergenic_region
	126	Chr02	31872066	INS	2761	MODIFIER	MD02G1264500	downstream
	127	Chr02	31878396	DEL	1434	MODIFIER	MD02G1264500	upstream
	128	Chr02	31880897	DEL	1972	MODIFIER	MD02G1264500-MD02G1264600	intergenic_region
	129	Chr02	31887761	DUP	35980	HIGH	MD02G1265100	stop_gained&duplication
	130	Chr02	31890041	INS	173	MODIFIER	MD02G1264500-MD02G1264600	intergenic_region
	131	Chr02	31890272	INS	1021	MODIFIER	MD02G1264500-MD02G1264600	intergenic_region
	132	Chr02	31891232	BND	1	LOW	intergenic	featuture_fusion
	133	Chr02	31891232	BND	1	LOW	intergenic	featuture_fusion
	134	Chr02	31891233	DEL	5524	MODIFIER	MD02G1264600	upstream
	135	Chr02	31891233	BND	1	LOW	intergenic	feature_fusion
	136	Chr02	31896758	BND	1	LOW	intergenic	feature_fusion
	137	Chr02	31896905	INS	76	MODERATE	MD02G1264600	conservative_inframe_insertion
	138	Chr02	31897487	INS	32	MODIFIER	MD02G1264600	intron_variant
	139	Chr02	31898551	INS	4770	MODIFIER	MD02G1264600	intron_variant
	140	Chr02	31899215	INS	89	MODIFIER	MD02G1264600	intron_variant
	141	Chr02	31899775	DEL	157	MODIFIER	MD02G1264600	intron_variant
	142	Chr02	31901403	DEL	8577	HIGH	MD02G1264700	transcript_ablation
	143	Chr02	31901614	DEL	287	MODIFIER	MD02G1264600	intron_variant
	144	Chr02	31902554	DEL	6167	HIGH	MD02G1264700	transcript_ablation
	145	Chr02	31903006	INS	7502	MODIFIER	MD02G1264600	3_prime_UTR_variant
	146	Chr02	31905027	DEL	6920	HIGH	MD02G1264700	transcript_ablation
	147	Chr02	31905027	DEL	5419	HIGH	MD02G1264700	transcript_ablation
	148	Chr02	31907775	DEL	679	HIGH	MD02G1264700	frameshift_variant&start_lost
	149	Chr02	31910753	DEL	1192	MODIFIER	MD02G1264800	upstream
	150	Chr02	31910767	INS	134	MODIFIER	MD02G1264800	upstream
	151	Chr02	31911053	DEL	73	MODIFIER	MD02G1264800	upstream
	152	Chr02	31911915	INS	190	MODIFIER	MD02G1264800	upstream
	153	Chr02	31914826	DEL	72	HIGH	MD02G1264800	frameshift_variant
	154	Chr02	31917145	DEL	152	MODIFIER	MD02G1265000	upstream
	155	Chr02	31917696	DEL	757	MODIFIER	MD02G1265000	upstream
	156	Chr02	31920335	DEL	213	MODIFIER	MD02G1264800	downstream

## Sheet: Table S5
Table S5. List of primer sequences used for the fine-mapping and validation of Rvi2 and the physical positions of SSRs and SNP markers in 'Golden Delicious' GDDH13v1.1 genome (GD), and R12740-7A consesus (Rp), haplotype one (h1) and haplotype 2 (h2)
The '+N bases' indicates base has an LNA modification.
Marker name	Type	Sequences 5'- 3'	Physical location GD	Physical location R12740-7A Rp	Physical locationR12740-7A Rhaps	Product size	Reference
CH05e03	SSR	F_TGTAAAACGACGGCCAGTCGAATATTTTCACTCTGACTGGG	30,748,642 - 30,748,820	31690254	h1:31,527,197 h2:31,683,740	277	Liebhard et al., 2002
		R_CAAGTTGTTGTACTGCTCCGAC			h1:31,527,021 h2:31,683,574
Rvi2_30,960,778	HRM_SNP	F_GAAGTCAGAGAAATGGTAAAC	30960778	31881605	h1:31,705,538 h2:31,874,925	83	This study
		R_GATCCAAATTCCGTTAGAGA			h1:31,705,621 h2:31,875,008
Rvi2_31,055,136	HRM_SNP	F_CTTTGGCTCTTTTTGTTCTTC	31055136	31957187	h1:31,815,513 h2:31,950,507	78	This study
		R_CCTCAAGGTTTATTGATGGA			h1:31,815,592 h2:31,950,586
Rvi2_31,573,921	HRM_SNP	F_GTTATGGCTGGCTTGGCTAC	31573921	32754992	h1:32,286,654 h2:32,748,312	87	This study
		R_TTCAAACTTCCAAAGGCGCC			h1:32,286,741 h2:32,748,399
SSR_MDC016328_315	SSR	F_TGTAAAACGACGGCCAGTCAGAAACCGTCCTCCCAGTA	31,630,783 - 31,630,972	32886038	h1:32,418,227 h2:32,879,358	315	This study
		R_CGGCCAGCAGTACTCTCTCT			h1:32,418,412 h2:32,879,541
AHI15IL	TaqMan_SNP	CTCTCTCCCTCCCTGTCTCTCTTCTCTCTCTGCTCGCTCGCTCTCTCTGTCCCGACGRCATGGTCTCAGRCTCTGTCTGCCTGAAAGACGTAAGACRTCAAATCCAATATCCAATATGGAATGTCACGTAATCAAATTTGTGTGTAGGATCCAGCTCCAACCAATATGTCAATTTTACGTGGATTAACATGAGTTTTCATATGTTAAATTTGACATATGAGAATGTGATGTCAATTTTTTT[A/T]TTTATTATTTGGCCAAATTARATAAATGATCTATGTGGTCATATGGTATYCGGAATATAGCCTATATGCTAAAAAAACTCGAATTTAAACCCTTGTGGTGTACTCTGTTAGCAAATTTAGTCCAAAAATGATTTTTTCGTTAACTATMTGTTA…	31686649	32952757	h1:32,487,728 h2:32,946,317		Chagné et al., 2019
Rvi2-ELG-10K	5’ fluorogenic hydrolysis	F_2Ins_GGACTTACCTTTTTTCGGCTTATC	31730130	32999466	h2:32,992,786		This study
		R_Vh2_ref_CCAGGTAGACGTGATTGTGAG		33009704	h1:32,517,469 h2:33,003,024
		R_2Ins_CAACACCTTACGGAGATCGAATC		32,992,979 33,002,014	h2:33,011,020
		Vh2_ref_Pr (YAK) probe_CGTCTGATATAGT+A+TT+AA+TC+TCG+AT		_	h1:32,517,320
		PrIns_Vh2 (FAM) probe_TGATATAG+T+T+G+T+GAACACG		_	h2: 32,992,840
Rvi2_31,777,875	HRM_SNP	F_ACCATGAGAGCATTCAAGTC	31777875	33051673	h1:32,560,051 h2:33,044,993	106	This study
		R_GTGAGGATGGTTGGAGTTT			h1:32,560,157 h2:33,045,099
Rvi2_31,780,921	HRM_SNP	F_CCAAAGGATAATCTCATGC	31780921	33054780	h1:32,564,411 h2:33,048,100	72	This study
		R_CTTATCTGAAGCTGCAAAGC			h1:32,564,483 h2:33,048,172
Rvi2_31,934,769	HRM_SNP	F_CCGTCAAAAGCTCTTTTTCT	31934769	33284458	h1:32,899,716 h2:33,277,778	65	This study
		R_TTCCTTACCAACAAACTTGC			h1:32,899,780 h2:33,277,842
		303986

## Sheet: Table S6
Table S6. Effects of variants detected in the Rvi2 region at Hap2 on Russian Apple R12740-7A genome as predicted by SnpEff
Effect		Impact	Count	Percent (%)
Frameshift_variant&stop_lost_&_splice_region_variant		High	1	0.0451264
Feature_ablation		High	1	0.0451264
Missense_variant_&_splice_region_variant		Moderate	1	0.0451264
Missense_variant		Moderate	36	1.62455
Conservative_inframe_insertion		Moderate	1	0.0451264
Synonymous_variant		Low	51	2.30144
splice_region_variant_&_synonymous_variant		Low	1	0.0451264
splice_region_variant&intron_variant		Low	5	0.225632
Upstream_gene_variant		Modifier	575	25.9477
Downstream_gene_variant		Modifier	266	12.0036
Intron_variant		Modifier	285	12.861
Intergenic_region		Modifier	993	44.8105
Total			2216	100

## Sheet: Table S7
Table S7. Annotated genes in the Rvi2 locus of the Russian apple R12740-7A genome assembly, with seven candidate resistance-related genes highlighted in bold
							Russian apple R12740-7A
	'Golden Delicious' GDDHv1.1
	Double haploid						Haplotype 2					Haplotype 1
	Start	End	Size		ID	Predicted gene function	Start	End	Size		Predicted gene function	Start	End	Size		Predicted gene function
							32703633	32709829	6196	-	ID=gene4872;description=tRNA uridine 5-carboxymethylaminomethyl modification enzyme
							32724208	32727884	3676	-	ID=gene4873;description=tRNA uridine 5-carboxymethylaminomethyl modification enzyme
							32747176	32748104	928	-	ID=gene4874;description=Very-long-chain enoyl-CoA reductase-like	32285518	32286446	928	-	ID=gene4722;description=Very-long-chain enoyl-Co reductase-like
							32777269	32778859	1590	+	ID=gene4875
												32319646	32320320	674	+	ID=gene4723;description=SWI SNF-related matrix-associated actin-dependent regulator of chromatin subfamily A member 3-like
							32779627	32779869	242	+	ID=gene4876;description=Belongs to the disease resistance NB-LRR family
							32780130	32782118	1988	-	ID=gene4877;description=2S seed storage protein 5-like	32320581	32322569	1988	-	ID=gene4724;description=2S seed storage protein 5-like
							32782203	32782940	737	-	ID=gene4878;description=2S seed storage protein 5-like	32322654	32323178	524	-	ID=gene4725;description=2S seed storage protein 5-like
							32783580	32785779	2199	+	ID=gene4879;description=ABC transporter I family member 6	32325074	32327342	2268	+	ID=gene4726;description=ABC transporter I family member 6
							32790737	32794130	3393	-	ID=gene4880;description=Dual specificity phosphatase C catalytic domain	32332318	32335711	3393	-	ID=gene4727;description=Dual specificity phosphatase C catalytic domain
							32800513	32800920	407	+	ID=gene4881;description=f-box protein	32354086	32355222	1136	+	ID=gene4728;description=f-box protein
							32813334	32814470	1136	+	ID=gene4882;description=f-box protein
							32840851	32842028	1177	+	ID=gene4883;description=Endonuclease that specifically degrades the RNA of RNA- DNA hybrids	32381548	32382725	1177	+	ID=gene4729;description=Endonuclease that specifically degrades the RNA of RNA- DNAhybrids
							32842486	32843631	1145	+	ID=gene4884;description=f-box protein	32383183	32384328	1145	+	ID=gene4730;description=f-box protein
							32846315	32849382	3067	+	ID=gene4885;description=Endonuclease that specifically degrades the RNA of RNA- DNA hybrids	32386894	32389957	3063	+	ID=gene4731;description=Endonuclease that specifically degrades the RNA of RNA- DNA hybrids
							32852140	32853618	1478	+	ID=gene4886;description=Pentatricopeptide repeat-containing protein At1g09220	32392778	32394256	1478	+	ID=gene4732;description=Pentatricopeptide repeat-containing protein At1g09220
							32856860	32859849	2989	-	ID=gene4887;description=Belongs to the synaptobrevin family	32397561	32400522	2961	-	ID=gene4733;description=Belongs to the synaptobrevin family
							32874613	32879636	5023	-	ID=gene4888;description=AMMECR1	32413614	32418507	4893	-	ID=gene4734;description=AMMECR1
												32420635	32424135	3500	+	ID=gene4735;description=Protein kinase C conserved region 2 Cal
							32889616	32904059	14443	-	ID=gene4889;description=Phosphoinositide 3-kinase regulatory subunit	32435017	32442411	7394	-	ID=gene4736;description=Phosphoinositide 3-kinase regulatory subunit
							32912945	32921342	8397	+	ID=gene4890;description=Chlorophyll Ide b reductase NOL	32454115	32462694	8579	+	ID=gene4737;description=Chlorophyll Ide b reductase NOL
							32924180	32928003	3823	+	ID=gene4891;description=Pentatricopeptide repeat-containing protein	32464456	32466453	1997	+	ID=gene4738;description=Pentatricopeptide repeat-containing protein
	31672324	31676648	4324	+	MD02G1262400	Leucine-Rich repeat protein kinase family protein	32932320	32936183	3863	+	ID=gene4892;description=Inactive leucine-rich repeat receptor-like protein kinase	32473602	32477546	3944	+	ID=gene4739;description=Inactive leucine-rich repeat receptor-like protein kinase
							32943764	32944269	505	-	ID=gene4893;description=Pentatricopeptide repeat-containing protein	32485211	32487463	2252	-	ID=gene4740;description=Pentatricopeptide repeat-containing protein
	31718839	31728839	10000	-	MD02G1262900	DNA helicase (RECQl4A)	32982205	32991522	9317	-	ID=gene4894;description=ATP-dependent DNA helicase Q-like	32506601	32516018	9417	-	ID=gene4741;description=ATP-dependent DNA helicase Q-like
							32996045	32996527	482	+	ID=gene4895;description=SWI SNF-related matrix-associated actin-dependent regulator of chromatin subfamily A member 3-like
							32997190	32998449	1259	-	ID=gene4896;description=Belongs to the FPP GGPP synthase family
	31732199	31738472	6273	-	MD02G1263000	aminophospholipid ATPase 1	33005381	33010865	5484	-	ID=gene4897;description=Belongs to the cation transport ATPase P-type TC 3.A.3 family.	32519800	32525288	5488	-	ID=gene4742;description=Belongs to the cation transport ATPase P-type TC 3.A.3
							33028292	33029568	1276	-	ID=gene4898;description=Belongs to the iron ascorbate-dependent oxidoreductase family	32543518	32544799	1281	-	ID=gene4743;description=Belongs to the iron ascorbate-dependent oxidoreductase fami
							33031939	33033295	1356	+	ID=gene4899;description=Belongs to the iron ascorbate-dependent oxidoreductase family	32547196	32548543	1347	+	ID=gene4744;description=Belongs to the iron ascorbate-dependent oxidoreductase fami
							33033503	33038591	5088	-	ID=gene4900;description=Nuclear fragile X mental retardation-interacting protein 1 NUFI	32548751	32553848	5097	-	ID=gene4745;description=Nuclear fragile X mental retardation-interacting protein 1
							33041611	33045639	4028	-	ID=gene4901;description=Vacuolar protein sorting-associated protein	32556827	32560697	3870	-	ID=gene4746;description=Vacuolar protein sorting-associated protein
	31779026	31782248	3222	+	MD02G1263700	TRAF-like superfamily protein	33046232	33049473	3241	-	Not annotated	32562567	32565955	3388		Not annotated
							33050371	33051138	767	-	ID=gene4902;description=NADP-dependent D-sorbitol-6-phosphate dehydrogenase-like	32566641	32567295	654	-	ID=gene4747;description=NADP-dependent D-sorbitol-6-phosphate dehydrogenase-like
												32616716	32617246	530	-	ID=gene4748
							33078528	33080620	2092	-	ID=gene4903;description=NADP-dependent D-sorbitol-6-phosphate dehydrogenase-like	32681098	32683359	2261	-	ID=gene4749;description=NADP-dependent D-sorbitol-6-phosphate dehydrogenase-like
							33098777	33109223	10446	-	ID=gene4904;description=Lignin degradation and detoxification of lignin-derived products	32718408	32729102	10694	-	ID=gene4750;description=Lignin degradation and detoxification of lignin-derived pro
	31912003	31915553	3550	+	MD02G1264800	Disease resistance protein (TIR-NBS-LRR class)	33134501	33138041	3540	-	Not annotated	32742285	32745842	3557	-	Not annotated
							33150986	33153078	2092	-	ID=gene4905;description=NADP-dependent D-sorbitol-6-phosphate dehydrogenase-like	32758788	32760880	2092	-	ID=gene4751;description=NADP-dependent D-sorbitol-6-phosphate dehydrogenase-like
							33180980	33187078	6098	-	ID=gene4906;description=Lignin degradation and detoxification of lignin-derived products	32796869	32803006	6137	-	ID=gene4752;description=Lignin degradation and detoxification of lignin-derived pro
												32858380	32861578	3198	+	ID=gene4753;description=NADP-dependent D-sorbitol-6-phosphate dehydrogenase-like
												32872739	32873245	506	+	ID=gene4754;description=NADP-dependent D-sorbitol-6-phosphate dehydrogenase-like
							33223040	33223261	221	-	ID=gene4907;description=Hypothetical protein no eggnog hit
							33261617	33262661	1044	+	ID=gene4908;description=DNA repair REX1-B	32884092	32885140	1048	+	ID=gene4755;description=DNA repair REX1-B
							33264843	33279389	14546	-	ID=gene4909;description=DNA gyrase subunit A
							33288058	33297689	9631	+	ID=gene4910;description=No eggnog description and PFAMs
